# Supplementary material for: Morin Sensitizes MDA-MB-231 Triple-Negative Breast Cancer Cells to Doxorubicin Cytotoxicity by Suppressing FOXM1 and Attenuating EGFR/STAT3 Signaling Pathways
Source: Pharmaceuticals (Basel). 2023 Apr 29;16(5):672. doi: 10.3390/ph16050672 (PMC10222377; doi:10.3390/ph16050672)
Supplement: Supplementary file 1 [file pharmaceuticals-16-00672-s001.zip]

Archive with 1 entries (1 files):
- pharmaceuticals-2330865-supplementary.pdf
